# Supplementary material for: Enhancing Water Treatment Performance of Porous Polysulfone Hollow Fiber Membranes through Atomic Layer Deposition
Source: Molecules. 2023 Aug 18;28(16):6133. doi: 10.3390/molecules28166133 (PMC10458008; doi:10.3390/molecules28166133)
Supplement: Supplementary file 1 [file molecules-28-06133-s001.zip]

Archive with 1 entries (1 files):
- molecules-2529353-supplementary.pdf
